# Supplementary material for: Alien Rainbow Trout Oncorhynchus mykiss in the Balkhash Basin (Kazakhstan, Central Asia): 50 Years of Naturalization
Source: Animals (Basel). 2024 Oct 18;14(20):3013. doi: 10.3390/ani14203013 (PMC11504185; doi:10.3390/ani14203013)
Supplement: Supplementary file 1 [file animals-14-03013-s001.zip]

Archive with 1 entries (1 files):
- animals-3127130-supplementary.pdf
